# Supplementary material for: Olfactory Cues in the Odour Plume of Predatory Fish Reduce Foraging and Elicit Anti-Predator Behaviour in the European Green Crab Carcinus maenas
Source: Animals (Basel). 2026 Mar 6;16(5):828. doi: 10.3390/ani16050828 (PMC12984149; doi:10.3390/ani16050828)
Supplement: Supplementary file 1 [file animals-16-00828-s001.zip]

Archive with 1 entries (1 files):
- animals-4103492-supplementary.pdf
